# Supplementary material for: Evaluating Theoretical Solvent Models for Thermodynamic and Structural Descriptions of Dacarbazine–Cyclodextrin Complexes. The Theoretical and Conductometric Study
Source: Molecules. 2025 May 24;30(11):2309. doi: 10.3390/molecules30112309 (PMC12156229; doi:10.3390/molecules30112309)
Supplement: Supplementary file 1 [file molecules-30-02309-s001.zip]

Archive with 1 entries (1 files):
- molecules-3617222-supplementary.pdf
